# Supplementary material for: Wogonin, a Compound in Scutellaria baicalensis, Activates ATF4–FGF21 Signaling in Mouse Hepatocyte AML12 Cells
Source: Nutrients. 2022 Sep 21;14(19):3920. doi: 10.3390/nu14193920 (PMC9572861; doi:10.3390/nu14193920)
Supplement: Supplementary file 1 [file nutrients-14-03920-s001.zip]

Archive with 1 entries (1 files):
- nutrients-1916162-supplementary.xlsx
