# Supplementary material for: Wogonin, a Compound in Scutellaria baicalensis, Activates ATF4–FGF21 Signaling in Mouse Hepatocyte AML12 Cells
Source: Nutrients. 2022 Sep 21;14(19):3920. doi: 10.3390/nu14193920 (PMC9572861; doi:10.3390/nu14193920)
Supplement: Supplementary file 1 [file nutrients-14-03920-s001.zip › nutrients-1916162-supplementary.xlsx]

## Sheet: crude drugs
Supplenentary Table S1 A library consisting of 122 herbal extracts
No.	Name
1	Clematis Root
2	Artemisia Capillaris Flower
3	Turmeric
4	Lindera Root
5	Corydails Tuber
6	Astragalus Root
7	Scutellaria Root
8	Phellodendron Bark
9	Cherry Bark
10	Coptis Rhizome
11	Polygala Root
12	Artemisia Leaf
13	Polygonum Root
14	Curcuma Rhizome
15	Pueraria Root
16	Trichosanthes Root
17	Processed Ginger
18	Glycyrrhiza
19	Platycodon Root
20	Chrysanthemum Flower
21	Immature Orange
22	Notopterygium
23	Apricot Kernel
24	Sophora Root
25	Sasa Leaf
26	Schizonepeta Spike
27	Suberect Spatholobus Stem
28	Cinnamon Bark
29	Scrophularia Root
30	Safflower
31	Silktree Albizia Bark
32	Red Ginseng
33	Cyperus Rhizome
34	Magnolia Bark
35	Achyranthes Root
36	Euodia Fruit
37	Burdock Fruit
38	Sesame
39	Schisandra Fruit
40	Bupleurum Root
41	Asiasarum Root
42	Saffron
43	Smilax Rhizome
44	Gardenia Fruit
45	Panax Notoginseng Root
46	Cornus Fruit
47	Japanese Zanthoxylum Peel
48	Jujube Seed
49	Dioscorea Rhizome
50	Sparganium Rhizome
51	Rehmannia Root
52	Eleutherococcus Senticosus Rhizome
53	Lycium Bark
54	Tribulus Fruit
55	Peony Root (Chinese)
56	Peony Root (Japanese)
57	Plantago Seed
58	Processed Rehmannia Root
59	Amomum Seed
60	Ginger
61	Cimicifuga Rhizome
62	Magnolia Flower
63	Gentiana Macrophylla Root
64	Red Peony Root
65	Cnidium Rhizome
66	Atractylodes Lancea Rhizome
67	Mulberry Bark
68	Mulberry Leaf
69	Dipsacus Root
70	Perilla Herb
71	Rhubarb
72	Jujube
73	Alisma Tuber
74	Salvia Miltiorrhiza Root
75	Bamboo Culm
76	Panax Japonicus Rhizome
77	Anemarrhena Rhizome
78	Clove
79	Uncaria Hook
80	Polyporus Sclerotium
81	Citrus Unshiu Peel
82	Gastrodia Tuber
83	Asparagus Root
84	Benincasa Seed
85	Angelica Dahurica Root (Chinese)
86	Angelica Dahurica Root (Japanese)
87	Codonopsis Root
88	Peach Kernel
89	Aralia Rhizome
90	Eucommia Bark
91	Cistanche Herb
92	Ginseng (Hotwater washed)
93	Ginseng (Simply dried)
94	Fritillaria Bulb
95	Densefruit Pittany Root Bark
96	Ophiopogon Root
97	Mentha Herb
98	Pinellia Tuber
99	Japanese Angelica Root
100	Atractylodes Rhizome
101	Loquat Leaf
102	Areca
103	Poria Sclerotium
104	Sinomenium Stem and Rhizome
105	Imperata Rhizome
106	Saposhnikovia Root and Rhizome
107	Processed Aconite Root
108	Quercus Bark
109	Malaytea Scurfpea Fruit
110	Moutan Bark
111	Ephedra Herb
112	Hemp Fruit
113	Shrub Chaste Tree Fruit
114	Saussurea Root
115	Myrrh
116	Bitter Cardamon
117	Leonurus Herb
118	Coix Seed
119	Japanese Gentian
120	Alpinia Officinarum Rhizome
121	Ganoderma
122	Forsythia Fruit
